# Supplementary material for: Mitigation Strategies for Human–Tibetan Brown Bear (Ursus arctos pruinosus) Conflicts in the Hinterland of the Qinghai-Tibetan Plateau
Source: Animals (Basel). 2022 May 31;12(11):1422. doi: 10.3390/ani12111422 (PMC9179409; doi:10.3390/ani12111422)
Supplement: Supplementary file 1 [file animals-12-01422-s001.zip]

Archive with 1 entries (1 files):
- animals-1699305-supplementary.pdf
